# Supplementary material for: Fusarium kuroshium is the primary fungal symbiont of an ambrosia beetle, Euwallacea fornicatus, and can kill mango tree in Japan
Source: Sci Rep. 2023 Dec 7;13:21634. doi: 10.1038/s41598-023-48809-8 (PMC10703777; doi:10.1038/s41598-023-48809-8)
Supplement: Supplementary file 2 — Supplementary Information 2. [file 41598_2023_48809_MOESM2_ESM.xlsx]

## Sheet: Sheet1
Table S1. Accession numbers of sequences for the representative fungal species obtained from Euwallacea fornicatus in this study.
Isolate code	Fungal species	ITS
M16T	Aspergillus sp.	LC787620
NE28T	Aspergillus tamarii	LC787619
NE4T	Aspergillus tubingensis	LC787618
M19A2	Candida insectorum	LC787612
EF15T	Candida jaroonii	LC787611
M28T1	Chaetomium cruentum	LC787625
M38H2	Chaetomium globosum	LC787626
EF44A	Fusarium decemcellulare	LC787629
M15H	Fusarium kuroshium (AF-12)	LC787628
EF41A1	Fusarium proliferatum	LC787631
NE22A	Gibberella intricans	LC787630
EF56H	Graphium jumulu	LC787622
EF42T	Lasiodiplodia theobromae	LC787621
EF13T	Paecilomyces formosus	LC787615
EF16A	Paracremonium sp.	LC787633
EF36A	Penicillium citrinum	LC787616
NE2T1	Penicillium copticola	LC787617
M9T2	Phaeoacremonium scolyti	LC787623
EF26A	Phialemoniopsis curvata	LC787624
M20H	Pseudocosmospora vilior	LC787632
M28T2	Pseudopithomyces chartarum	LC787613
EF15A	Purpureocillium lilacinum	LC787627
M22T	Talaromyces purpureogenus	LC787614
