# Supplementary material for: Fusarium kuroshium is the primary fungal symbiont of an ambrosia beetle, Euwallacea fornicatus, and can kill mango tree in Japan
Source: Sci Rep. 2023 Dec 7;13:21634. doi: 10.1038/s41598-023-48809-8 (PMC10703777; doi:10.1038/s41598-023-48809-8)
Supplement: Supplementary file 3 — Supplementary Information 3. [file 41598_2023_48809_MOESM3_ESM.xlsx]

## Sheet: Sheet1
Table S2. Accession numbers of sequences for ambrosia Fusarium used for phylogenetic analysis.
Isolate code	Fungal species	ITS	EF	RPB1	RPB2
NRRL 22345	Fusarium ambrosium (AF-1)	KC691557	KC691529	KC691586	KC691647
NRRL 36510	Fusarium ambrosium (AF-1)	KC691558	KC691530	KC691588	KC691648
NRRL 46583	Fusarium ambrosium (AF-1)	KC691556	KC691528	KC691585	KC691646
NRRL 62605	Fusarium ambrosium (AF-1)	KC691559	KC691531	KC691589	KC691649
NRRL 62626	Fusarium euwallaceae (AF-2)	KC691560	KC691532	KC691590	KC691650
NRRL 62606	Fusarium floridatum (AF-3)	KC691561	KC691533	KC691591	KC691651
NRRL 62608	Fusarium floridatum (AF-3)	KC691562	KC691534	KC691592	KC691652
NRRL 62628	Fusarium floridatum (AF-3)	KC691563	KC691535	KC691593	KC691653
NRRL 62629	Fusarium floridatum (AF-3)	KC691564	KC691536	KC691594	KC691654
NRRL 62578	Fusarium oligoseptatum (AF-4)	KC691565	KC691537	KC691595	KC691655
NRRL 62579	Fusarium oligoseptatum (AF-4)	KC691566	KC691538	KC691596	KC691656
NRRL 62580	Fusarium oligoseptatum (AF-4)	KC691567	KC691539	KC691597	KC691657
NRRL 62581	Fusarium oligoseptatum (AF-4)	KC691568	KC691540	KC691598	KC691658
NRRL 62582	Fusarium oligoseptatum (AF-4)	KC691569	KC691541	KC691599	KC691659
NRRL 22231	Fusarium tuaranense (AF-5)	KC691570	KC691542	KC691600	KC691660
NRRL 46518	Fusarium tuaranense (AF-5)	KC691571	KC691543	KC691601	KC691661
NRRL 46519	Fusarium tuaranense (AF-5)	KC691572	KC691544	KC691602	KC691662
NRRL 62590	Fusarium sp. AF-6 strain	KC691574	KC691546	KC691604	KC691664
NRRL 62591	Fusarium sp. AF-6 strain	KC691573	KC691545	KC691603	KC691663
NRRL 62610	Fusarium obliquiseptatum (AF-7)	KC691575	KC691547	KC691605	KC691665
NRRL 62611	Fusarium obliquiseptatum (AF-7)	KC691576	KC691548	KC691606	KC691666
NRRL 62583	Fusarium sp. AF-8 strain	KC691581	KC691553	KC691611	KC691671
NRRL 62584	Fusarium sp. AF-8 strain	KC691582	KC691554	KC691612	KC691672
NRRL 62585	Fusarium sp. AF-8 strain	KC691577	KC691549	KC691607	KC691667
NRRL 62586	Fusarium sp. AF-8 strain	KC691578	KC691550	KC691608	KC691668
NRRL 62587	Fusarium sp. AF-8 strain	KC691579	KC691551	KC691609	KC691669
NRRL 62589	Fusarium sp. AF-8 strain	KC691580	KC691552	KC691610	KC691670
NRRL 22643	Fusarium sp. AF-9	KC691583	DQ247628	KC691613	KC691673
TW43	Fusarium kuroshium (AF-12)	MK432868	MK435445	MK435497	MK435529
UCR6408	Fusarium kuroshium (AF-12)	MK432885	MK435462	MK435514	MK435546
EF60H6*	Fusarium kuroshium (AF-12)	LC788418	LC788419	LC788420	LC788421
EF55H7*	Fusarium kuroshium (AF-12)	LC788422	LC788423	LC788424	LC788425
M15H*	Fusarium kuroshium (AF-12)	LC787628	LC788426	LC788427	LC788428
NE4H*	Fusarium kuroshium (AF-12)	LC788429	LC788430	LC788431	LC788432
EF4A2*	Fusarium kuroshium (AF-12)	LC788433	LC788434	LC788435	LC788436
EF56H3*	Fusarium kuroshium (AF-12)	LC788437	LC788438	LC788439	LC788440
NE19H*	Fusarium kuroshium (AF-12)	LC788441	LC788442	LC788443	LC788444
EF2T*	Fusarium kuroshium (AF-12)	LC788445	LC788446	LC788447	LC788448
EF1H*	Fusarium kuroshium (AF-12)	LC788449	LC788450	LC788451	LC788452
UCR5584	Fusarium sp. AF-13	MK432880	MK435457	MK435509	MK435541
UCR6403	Fusarium sp. AF-13	MK432883	MK435460	MK435512	MK435544
UCR6409	Fusarium sp. AF-13	MK432886	MK435463	MK435515	MK435547
UCR6432	Fusarium sp. AF-13	MK432890	MK435467	MK435519	MK435551
TW2	Fusarium sp. AF-14	MK432862	MK435439	MK435491	MK435523
TW56	Fusarium sp. AF-14	MK432872	MK435449	MK435501	MK435533
UCR5499	Fusarium sp. AF-14	MK432873	MK435450	MK435502	MK435534
UCR5509	Fusarium sp. AF-14	MK432875	MK435452	MK435504	MK435536
UCR5546	Fusarium sp. AF-14	MK432878	MK435455	MK435507	MK435539
UCR6436	Fusarium sp. AF-14	MK432891	MK435468	MK435520	MK435552
TW15	Fusarium sp. AF-15	MK432861	MK435438	MK435490	MK435522
TW45	Fusarium sp. AF-15	MK432870	MK435447	MK435499	MK435531
UCR6394	Fusarium sp. AF-15	MK432881	MK435458	MK435510	MK435542
UCR6395	Fusarium sp. AF-15	MK432882	MK435459	MK435511	MK435543
TW25	Fusarium sp. AF-16	MK432863	MK435440	MK435492	MK435524
TW34	Fusarium sp. AF-16	MK432864	MK435441	MK435493	MK435525
TW37	Fusarium sp. AF-16	MK432865	MK435442	MK435494	MK435526
TW4	Fusarium sp. AF-16	MK432866	MK435443	MK435495	MK435527
UCR5508	Fusarium sp. AF-16	MK432874	MK435451	MK435503	MK435535
UCR5513	Fusarium sp. AF-16	MK432876	MK435453	MK435505	MK435537
UCR6405	Fusarium sp. AF-16	MK432884	MK435461	MK435513	MK435545
TW40	Fusarium sp. AF-17	MK432867	MK435444	MK435496	MK435528
UCR5545	Fusarium sp. AF-17	MK432877	MK435454	MK435506	MK435538
UCR6414	Fusarium sp. AF-17	MK432888	MK435465	MK435517	MK435549
TW1	Fusarium sp. AF-18	MK432860	MK435437	MK435489	MK435521
TW44	Fusarium sp. AF-18	MK432869	MK435446	MK435498	MK435530
TW55	Fusarium sp. AF-18	MK432871	MK435448	MK435500	MK435532
UCR5557	Fusarium sp. AF-18	MK432879	MK435456	MK435508	MK435540
UCR6411	Fusarium sp. AF-18	MK432887	MK435464	MK435516	MK435548
UCR6417	Fusarium sp. AF-18	MK432889	MK435466	MK435518	MK435550
NRRL 46517	Fusarium pseudensiforme	KC691584	KC691555	KC691615	KC691674
* Isolates obtained from Euwallacea fornicatus in this study.
