# Supplementary material for: Fusarium kuroshium is the primary fungal symbiont of an ambrosia beetle, Euwallacea fornicatus, and can kill mango tree in Japan
Source: Sci Rep. 2023 Dec 7;13:21634. doi: 10.1038/s41598-023-48809-8 (PMC10703777; doi:10.1038/s41598-023-48809-8)
Supplement: Supplementary file 4 — Supplementary Information 4. [file 41598_2023_48809_MOESM4_ESM.xlsx]

## Sheet: Sheet1
Table S3. Diameter of Mangifera indica saplings in inoculation part.
Code		Diameter (cm)a
FK	1	1.36
	2	1.13
	3	1.14
	4	1.04
	5	1.03
	6	1.22
	7	1.24
	8	1.15
	9	1.13
	10	1.14
CT	1	1.01
	2	1.18
	3	1.3
	4	1.1
	5	1.32
	6	1.18
	7	1.3
	8	1.01
	9	1.08
	10	1.23
FD	1	0.87
	2	1.13
	3	1.06
	4	1.1
	5	1.11
	6	1.44
	7	1.16
	8	1.13
	9	1.01
	10	1.2
a Stem diameter of each sapling was measured at 5 cm above soil surface using a digital caliper. FK: Fusarium kuroshium; FD: Fusarium decemcellulare; CT: control (only sterilized toothpicks).
